# Supplementary material for: Liquid flow in scaffold derived from natural source: experimental observations and biological outcome
Source: Regen Biomater. 2022 May 30;9:rbac034. doi: 10.1093/rb/rbac034 (PMC9211004; doi:10.1093/rb/rbac034)
Supplement: rbac034_Supplementary_Data [file rbac034_supplementary_data.zip]

Archive with 2 entries (2 files):
- Rebuttal 120522.docx
- Fluorescence microscopy video(1).mp4
